# Supplementary material for: Broadband Achromatic Metasurfaces for Longwave Infrared Applications
Source: Nanomaterials (Basel). 2021 Oct 18;11(10):2760. doi: 10.3390/nano11102760 (PMC8538097; doi:10.3390/nano11102760)
Supplement: Supplementary file 1 [file nanomaterials-11-02760-s001.zip]

Archive with 1 entries (1 files):
- nanomaterials-1394683-supplementary.pdf
